# Supplementary material for: A distinct mechanism of C-type inactivation in the Kv-like KcsA mutant E71V
Source: Nat Commun. 2022 Mar 23;13:1574. doi: 10.1038/s41467-022-28866-9 (PMC8943062; doi:10.1038/s41467-022-28866-9)
Supplement: Supplementary file 3 — Source Data [file 41467_2022_28866_MOESM3_ESM.xlsx]

## Sheet: Figs 3d 3e
SOURCE DATA FIGURE 3d
	WT pH7 - WT pH 4
		Residue	Diff HN	Diff N	Diff Ca	Diff HN+N
		W68	0.11	0.38	0.51	0.168372
		S69	0.11	1.52	0.57	0.343487
		V70	0.16	0.48	0.58	0.233733
		V71
		T72			0.74
		A73	8.31		0.5
		T74	0.16	0.13	0.53	0.179969
		T75	0.07	4.17	0.68	0.710553
		V76	0.23	2.67	0.9	0.640138
		G77	0.43	5.65	0.7	1.2979
		Y78	1.1	1.75	4.38	1.36882
		G79	0.46	0.26	2	0.499939
		D80	0.94	3.62	0.81	1.49607
		L81	0.69	1.03	0.34	0.848218
SOURCE DATA FIGURE 3e
	E71V pH7 - E71V pH 3
		Residue	Diff HN	Diff N	Diff Ca	Diff HN+N
		W67	0.11	0.23	0.07	0.14533
		W68	0.1	0.11	0.19	0.116897
		S69	0.02	0.18	0.1	0.0476498
		V70	0.01	0.25	0.15	0.0484025
		V71	0	0	0	0
		T72	0	0	0.23	0
		A73	0.44	0.03	0.09	0.444608
		T74	0.19	0.93	0.04	0.332857
		T75	0.29	1.34	0.49	0.495837
		V76	0.1	0.3	0.1	0.146083
		G77	0.2	0.5	0.6	0.276805
		Y78	0.1	2.2	0.74	0.437942
		G79	0.16	0.77	0.22	0.27828
		D80	0.01	0.11	0.34	0.0268971
		L81	0.12	0.5	0.31	0.196805

## Sheet: Fig. 5h
SOURCE DATA FIGURE 5h
												ABSOLUTE CHEMICAL SHIFT DIFFERENCES (PPM)
			All values in ppm
			E71V Ca signals										Diff (pH 100 mM K - pH7 Ba)	Diff (pH 100 mM K - pH3 Ba)	Diff (pH 100 mM K - pH3 0 K, conf A)	Diff (pH 100 mM K - pH3 0 K, conf B)
			residue	pH7 100 mMK	pH7 Ba	pH3 Ba	pH3 (A)	pH3 (B)				residue
			T74	61.8	61.93	61.74	61.8	61.8				72	0.25	0.06	0.06	0.06
			T75	63.69	64.14	64.3	64.2	63.8				73	0.37	0.37	0.35	0.35
			V76	66.41	67.35	67.3	66.3	67.3				74	0.08	0.17	0.02	0.02
			G77	48.55	47.74	47.7	48	47.7				75	0.21	0.02	1.2	0.1
			Y78	61.09	60.55	60.51	60.5	60.5				76	0.18	0.37	0.8	0.3
			G79	45.58	45.53	45.53	45.8	45.8				77	1.95	1.9	0.4	2.1
			D80	56.21	56.12	55.9	55.9	55.9				78	0.45	0.4	0.37	0.37
												79	0.22	0.13	0.17	0.17
												80	0.07	0.35	0.12	0.12
			All values in ppm
			E71V CO signals
			residue	pH7 100 mMK	pH7 Ba	pH3 Ba	pH3 (A)	pH3 (B)
			T72	174.8	175.05	174.86	174.86	174.86
			A73	176.55	176.18	176.18	176.2	176.2
			T74	176.6	176.68	176.43	176.58	176.58
			T75	172.9	173.11	172.92	171.7	173
			V76	180	179.82	179.63	179.2	179.7
			G77	175.1	173.15	173.2	174.7	173
			Y78	178.2	177.75	177.8	177.83	177.83
			G79	174.1	174.32	174.23	174.27	174.27
			D80	176.1	176.03	175.75	175.98	175.98
		Note that the B conformation of E71V filter observed at pH3 / 0 mM K ressembkes to the Ba2+ bound conformation
			residue	pH7 Ba	pH3 Ba	unique in	Ba inact
			72	0.25	0.06	0.06	0.06
			73	0.37	0.37	0.35	0.35
			74	0.08	0.17	0.02	0.02
			75	0.21	0.02	1.2	0.1
			76	0.18	0.37	0.8	0.3
			77	1.95	1.9	0.4	2.1
			78	0.45	0.4	0.37	0.37
			79	0.22	0.13	0.17	0.17
			80	0.07	0.35	0.12	0.12

## Sheet: Figs 6a 6d
SOURCE DATA FIGURE 6A
	WT, pH7, 100 mM K+								E71V, pH7, 100 mM K+									WT, pH4, 0 mM K+								E71V, pH3, 0 mM K+
		Fitted Data								Fitted Data									Fitted Data								Fitted Data
		Residue	T1rho	SE	R1rho Rate (1/s)	relative SE				Residue	T1rho	SE	R1rho Rate (1/s)	relative SE					Residue	T1rho	SE	R1rho Rate (1/s)	relative SE				Residue	T1rho	SE	R1rho Rate (1/s)	relative SE
	A	42	91.56	6.27	10.92	0.75			A	42	69.84	3.31	14.32	0.68				A	42							A	42	89.07	2.872	11.2271	0.362011
	G	43	73.16	2.89	13.67	0.54			G	43	46.39	3.25	21.56	1.51				G	43	123	8.199	8.13008	0.541939			G	43	58.64	4.552	17.0532	1.32378
	S	44	0	0	0	0			S	44	64.44	6.2	15.52	1.49				S	44							S	44
	Y	45	91.2	3.6	10.96	0.43			Y	45								Y	45							Y	45	80.09	7.049	12.486	1.09893
	V	48	91.53	4.68	10.93	0.56			V	48	50.75	6.04	19.7	2.34				V	48	117.6	17.77	8.5034	1.28491			V	48	65.3	3.533	15.3139	0.828547
	A	54	39.14	2.41	25.55	1.57			A	54	30.98	2.19	32.28	2.28				A	54	101.9	10.75	9.81354	1.03529			A	54	35.42	1.196	28.2326	0.95331
	G	56	24.19	1.35	41.34	2.31			G	56								G	56							G	56
	A	57	36.45	1.46	27.43	1.1			A	57								A	57							A	57
	I	60	38.19	2.94	26.18	2.02			I	60	16.9	4.1	59.17	14.37				I	60	113.7	9.984	8.79507	0.772296			I	60	49.38	4.089	20.2511	1.67693
	Y	62	68.94	5.99	14.51	1.26			Y	62	37.34	2.64	26.78	1.9				Y	62	97.32	9	10.2754	0.950251			Y	62	63.61	1.631	15.7208	0.403091
	R	64	64.54	5	15.49	1.2			R	64	38.35	4.54	26.08	3.08				R	64	147.6	16.41	6.77507	0.753244			R	64	67.92	5.94	14.7232	1.28763
	L	66	0	0	0	0			L	66	43.2	2.76	23.15	1.48				L	66							L	66
	W	68	75.12	6.41	13.31	1.14			W	68								W	68							W	68
	S	69	76.28	4.26	13.11	0.73			S	69	37.64	6.46	26.57	4.56				S	69	165	20.08	6.06061	0.737557			S	69	63.48	5.147	15.753	1.27726
	V	70	86.03	5.88	11.62	0.79			V	70	46.92	5.1	21.31	2.32				V	70	212.7	26.3	4.70146	0.581327			V	70	72.8	4.249	13.7363	0.801722
	T	72	0	0	0	0			T	72								T	72							T	72
	A	73	71.79	3.58	13.93	0.7			A	73	48.94	3.98	20.43	1.66				A	73							A	73
	T	74	65.06	4.76	15.37	1.12			T	74	44.47	2.32	22.49	1.17				T	74	317.4	16.97	3.1506	0.168449			T	74	88.26	3.599	11.3302	0.462013
	T	75	0	0	0	0			T	75	39.92	7.8	25.05	4.89				T	75							T	75	49.86	2.798	20.0562	1.12549
	V	76	67.6	3.31	14.79	0.72			V	76	29.34	5.6	34.08	6.51				V	76	33.43	7.073	29.9133	6.32894			V	76	55.16	7.713	18.1291	2.53498
	G	77	64.15	5	15.59	1.21			G	77	44.94	6.61	22.25	3.27				G	77	96.73	4.992	10.3381	0.533522			G	77	68.95	4.42	14.5033	0.929723
	Y	78	0	0	0	0			Y	78	39.02	2.67	25.63	1.76				Y	78	123.3	11.06	8.1103	0.727493			Y	78	57.25	4.15	17.4672	1.26618
	G	79	48.33	2.94	20.69	1.26			G	79	38.89	3.88	25.71	2.56				G	79	109.9	15.58	9.09918	1.28995			G	79	42.8	4.408	23.3645	2.40632
	D	80	69.57	5.45	14.37	1.13			D	80	64.07	2.63	15.61	0.64				D	80	119.9	13.61	8.34028	0.946716			D	80	68.68	2.666	14.5603	0.565197
	V	84	63.55	3.25	15.74	0.81			V	84	31.07	5.93	32.19	6.15				V	84			7.38007				V	84	48.94	2.949	20.4332	1.23125
	T	85	58.06	3.22	17.22	0.95			T	85	30.93	6.16	32.33	6.44				T	85	135.5	5.355	10	0.291663			T	85	48.47	2.966	20.6313	1.26248
	SC	SC67	79.68	4.16	12.55	0.66			SC	SC67	42.06	5.13	23.78	2.9				SC	SC67	100	5.725	18.8929	0.5725			SC	SC67	51.46	2.354	19.4326	0.888929
	SC	SC58	50.74	2.22	19.71	0.86
SOURCE DATA FIGURE 6D
		E71V (pH7)-WT (pH7)	WT(pH4-pH7)	E71V (pH3-pH7)
Type	Residue
A	42	3.4	0	-3.09
G	43	7.89	-5.54	-4.5
S	44	15.52	0	0
V	48	8.78	-2.42	-4.39
A	54	6.73	-15.74	-4.05
I	60	32.99	-17.39	-38.92
Y	62	12.28	-4.23	-11.06
R	64	10.58	-8.72	-11.35
S	69	13.46	-7.05	-10.81
V	70	9.69	-6.92	-7.58
T	72	0	0	0
A	73	6.5	0	0
T	74	7.12	-12.22	-11.16
T	75	0	0	-4.99
V	76	19.29	15.12	-15.95
G	77	6.66	0	-7.75
Y	78	0	0	-8.16
G	79	5.02	-11.59	-2.35
D	80	1.23	-6.03	-1.05
V	84	16.45	-8.36	-11.75
T	85	15.11	-7.22	-11.7
W	SC67	11.23	6.34	-4.34
